# Supplementary material for: Quantitative Proteomic Analysis of MCM3 in ThinPrep Samples of Patients with Cervical Preinvasive Cancer
Source: Int J Mol Sci. 2023 Jun 21;24(13):10473. doi: 10.3390/ijms241310473 (PMC10342024; doi:10.3390/ijms241310473)
Supplement: Supplementary file 1 [file ijms-24-10473-s001.zip]

Archive with 2 entries (2 files):
- 20230516_Supplementary File S1 Patient Chart.xlsx
- 20230516_Supplementary File S2 PRM Peptide List.pdf
