# Supplementary material for: Quantitative Proteomic Analysis of MCM3 in ThinPrep Samples of Patients with Cervical Preinvasive Cancer
Source: Int J Mol Sci. 2023 Jun 21;24(13):10473. doi: 10.3390/ijms241310473 (PMC10342024; doi:10.3390/ijms241310473)
Supplement: Supplementary file 1 [file ijms-24-10473-s001.zip › 20230516_Supplementary File S1 Patient Chart.xlsx]

## Sheet: PATIENT_CHART
No	Sample ID	Age	Previous LLETZ application	Reason for visiting hospital	Pap-smear (cytology result)	HPV (16, 18 or other type Hr-HPV not 16 or 18)	CDB (colposcopy-directed biopsy)	LLETZ (histopathology result)	Total Protein Concentration (mg/L)	MCM3 (LIV)	Envoplakin (AAT)	MCM3/Envoplakin ratio	Cornulin (ISP)	Desmocollin-2 (YTY)	CEACAM5 (TLT)	ICAM1 (ASV)	S100P (YSG)	Hemoglobin beta (LLV)
1	22-001	56		Abnormal bleeding	NILM	Negative	N/A	N/A	18.84	0.0193	29777540	6.4814e-10	111713320	2951352	12.0537	0.1852	7.3533	149000000000
2	22-002	58	LLETZ: CIN2	Follow-up	NILM	HPV-16 positive	N/A	N/A	102.84	0.0327	162000000	2.01852e-10	1166642304	32316366	15.5547	0.0094	1.9204	23900000000
3	22-003	60	Cervical carcinoma in situ, hysterectomy	Follow-up	HSIL	Negative	N/A	N/A	14	0.0059	20366098	2.89697e-10	145833840	1607907	0.9313	0.0169	0.2136	1260000000
4	22-004	33	Abnormal smear	Follow-up	NILM	Negative	N/A	N/A	133.26	0.0129	45810016	2.81598e-10	81260352	10356320	14.0416	0.0388	1.6071	261000000
5	22-005	36	LLETZ: CIN3	Follow-up	NILM	Hr-HPV positive	N/A	N/A	23.69	0.0024	46529400	5.15803e-11	185817760	8887768	2.6042	0.0068	0.1132	152000000
6	22-006	37	LLETZ: CIN3	Follow-up	NILM	Negative	N/A	N/A	82.78	0.0019	158000000	1.20253e-11	331870240	25892256	5.2394	0.0092	0.3553	2440000000
7	22-007	35		Follow-up	NILM	Hr-HPV positive	N/A	N/A	128.16	0.0064	142000000	4.50704e-11	955634944	58047296	8.1614	0.0183	0.1794	159000000
8	22-008	32		Follow-up	NILM	Hr-HPV positive	N/A	N/A	18.84	0.1593	32835044	4.85152e-09	63036140	6571754	5.6434	0.079	2.4015	42800000000
9	22-009	33	LLETZ: CIN3	Follow-up	NILM	Negative	N/A	N/A	138.37	0.0127	114000000	1.11404e-10	599222336	19529970	11.6641	0.0268	0.8221	2150000000
10	22-010	44		Follow-up	NILM	Negative	N/A	N/A	179.66	0	119000000	0	395776192	21858340	23.8222	0.0678	2.8939	37300000000
11	22-011	46	LLETZ: CIN1	Follow-up	NILM	Negative	N/A	N/A	53.03	0.0054	40080264	1.3473e-10	154076192	10253560	4.7621	0.2265	0.2741	2310000000
12	22-012	32		Follow-up	NILM	Hr-HPV positive	N/A	N/A	87.78	0.0022	146000000	1.50685e-11	233380768	47232444	5.0986	0.0113	0.5665	107000000
13	22-013	31		Follow-up	Adenocarcinoma in situ	Hr-HPV positive	N/A	CIN3	107.88	0.1375	96976328	1.41787e-09	162095472	13554809	7.5703	0.0715	0.75	23100000000
14	22-014	65		Follow-up	ASC-US	Hr-HPV positive	N/A	N/A	57.96	0.0028	101000000	2.77228e-11	328636224	15062538	5.5923	0.057	0.1508	28400000000
15	22-015	33	LLETZ: CIN3	Follow-up	HSIL	Hr-HPV positive	No dysplasia, but biopsy may not be representative	CIN2	123.08	0.0065	47184092	1.37758e-10	169381504	17630614	5.575	0.0416	0.8813	33300000000
16	22-016	38		Follow-up	ASC-US	HPV-16 positive	N/A	N/A	112.93	0.0203	83645744	2.4269e-10	203191120	19966656	7.2298	0.0315	0.3837	842000000
17	22-017	65		Follow-up	LSIL	Hr-HPV positive	No dysplasia, but biopsy may not be representative	N/A	62.9	0.0791	115000000	6.87826e-10	544718592	12893003	3.2757	0.0105	0.1066	2550000000
18	22-018	46	LLETZ: CIN2	Follow-up	NILM	Negative	N/A	N/A	67.85	0.0029	115000000	2.52174e-11	361830208	24017760	2.559	0.001	0.0468	74283928
19	22-019	32	LLETZ: CIN 2/3	Follow-up	NILM	Negative	N/A	N/A	14	0.0106	54082204	1.95998e-10	206038432	6721941	3.1763	0.0131	0.1338	7450000000
20	22-020	33		Follow-up	NILM	HPV-16 positive	N/A	N/A	61.91	0.0004	168000000	2.38095e-12	833683584	34229488	1.8585	0.0074	0.0108	102000000
21	22-021	71		Follow-up	NILM	Hr-HPV positive	N/A	N/A	118	0.0348	94941984	3.6654e-10	274026752	7136115	31.7496	0.2228	4.8912	97700000000
22	22-022	61	LLETZ: CIN2/3	Follow-up	HSIL	Hr-HPV positive	N/A	CIN2	242.95	0.0492	97828192	5.02923e-10	632639360	10483342	30.0333	0.0502	0.7488	2350000000
23	22-023	64		Other medical reason	NILM	Hr-HPV positive	N/A	N/A	29.52	0.0018	16938612	1.06266e-10	16028844	472797	2.9993	0.0217	0.0379	190000000
24	22-024	47		Follow-up	NILM	Negative	N/A	N/A	127.65	0.0103	243000000	4.23868e-11	827691712	35265540	9.1692	0.0534	1.0056	26600000000
25	22-025	36		Follow-up	Carcinoma	HPV-16 positive	Adenocarcinoma of cervix	N/A	7.72	0.028	4600829	6.08586e-09	19507350	124622	0.6366	0.0238	0.1591	9180000000
26	22-028	48	LLETZ: CIN1	Follow-up	NILM	HPV-16 positive	N/A	N/A	77.79	0.0075	176000000	4.26136e-11	762030784	28606338	2.9688	0.0199	0.1374	787000000
27	22-029	35		Follow-up	NILM	Negative	N/A	N/A	90.28	0.0193	68862736	2.80268e-10	214468576	4400250	11.2749	0.0373	1.3644	63500000000
28	22-030	35		Follow-up	NILM	Hr-HPV positive	N/A	N/A	46.15	0.0042	55008540	7.63518e-11	237016512	21555448	2.0318	0.0042	0.1066	1490000000
29	22-031	26		Follow-up	NILM	Negative	N/A	N/A	140.93	0.0418	388000000	1.07732e-10	399792704	62968480	9.6088	0.0022	0.9131	1480000000
30	22-032	34		Follow-up	HSIL	HPV-16 and HPV-18 positive	CIN2	N/A	154.29	0.0037	363000000	1.01928e-11	988224064	64506780	5.827	0.0073	0.2774	160000000
31	22-033	55		Follow-up	NILM	Hr-HPV positive	N/A	N/A	32.45	0.0085	47637332	1.78431e-10	134572960	3384706	4.7365	0.019	0.1355	12600000000
32	22-034	43	LLETZ: CIN2	Follow-up	NILM	Negative	N/A	N/A	69.84	0.0015	241000000	6.22407e-12	985456448	27255832	3.7806	0.0098	0.115	156000000
33	22-035	49		Other medical reason	NILM	Negative	N/A	N/A	61.42	0.0059	146000000	4.0411e-11	746004800	34583532	2.0881	0.0017	0.188	2710000000
34	22-036	51	LLETZ (2 times)	Follow-up	ASC-US	Hr-HPV positive	N/A	N/A	130.2	0.0406	49447196	8.21078e-10	396264256	7475456	29.8148	0.0265	1.3507	6090000000
35	22-037	73		Follow-up	NILM	Hr-HPV positive	N/A	N/A	74.31	0.0037	372000000	9.94624e-12	1277457664	28447626	4.4531	0.0328	0.3814	75237280
36	22-038	60	LLETZ	Other medical reason	NILM	Negative	N/A	N/A	59.94	0.0231	17162680	1.34594e-09	29545420	977838	17.4104	0.0555	0.6662	181000000
37	22-039	23		Follow-up	HSIL	Hr-HPV positive	CIN2	N/A	245.62	0.0476	46046276	1.03374e-09	179557824	33438848	19.4834	0.028	2.1139	61106880
38	22-040	40		Follow-up	NILM	Negative	N/A	N/A	13.51	0.014	76362464	1.83336e-10	291457280	6050007	5.435	0.0445	0.3079	7250000000
39	22-041	34		Follow-up	NILM	Hr-HPV positive	N/A	N/A	99.31	0.0071	233000000	3.04721e-11	661066944	16175637	6.4761	0.0059	0.4548	6710000000
40	22-042	58		Follow-up	NILM	Negative	N/A	N/A	40.76	0.0031	56464436	5.49018e-11	204561248	13007977	7.6643	0.0266	0.2841	7950000000
41	22-043	22		Other medical reason	LSIL	Hr-HPV positive	N/A	N/A	71.82	0.0031	151000000	2.05298e-11	436121280	30204972	4.0201	0.0062	0.0841	309000000
42	22-044	33		Follow-up	NILM	Hr-HPV positive	N/A	N/A	62.41	0.0007	72457024	9.6609e-12	211220832	15956796	2.68	0.0082	0.071	1050000000
43	22-045	59		Other medical reason	NILM	Negative	N/A	N/A	23.69	0.0039	9281732	4.2018e-10	6436641	778575	0.3836	0.0399	0.0194	78005896
44	22-046	47	Cervical carcinom	Follow-up	NILM	HPV-18 positive	N/A	N/A	34.89	0.0065	16801568	3.86869e-10	44105148	2296390	1.5902	0.0378	0.0916	5310000000
45	22-047	37		Follow-up	NILM	Negative	N/A	N/A	70.83	0.0023	112000000	2.05357e-11	806860736	20298812	1.2591	0.0115	0.0219	110000000
46	22-048	55		Follow-up	NILM	Negative	N/A	N/A	225.97	0.0085	24518692	3.46674e-10	98281360	4928844	98.3553	0.1432	12.9345	140000000000
47	22-049	36		Follow-up	HSIL	Hr-HPV positive	N/A	CIN3	164.56	0.1225	23976366	5.1092e-09	83044440	5757729	37.7165	0.2	14.3964	182000000000
48	22-050	35		Follow-up	NILM	Negative	N/A	N/A	102.33	0.0162	85807736	1.88794e-10	204234656	22903070	6.0053	0.0024	0.9314	12500000000
49	22-051	37	LLETZ: CIN3	Follow-up	Adenocarcinoma in situ	HPV-16 positive	CIN1 (may be CIN2)	N/A	74.81	0.0481	154000000	3.12338e-10	334019456	21949438	3.3128	0.0065	0.1406	1550000000
50	22-052	56	LLETZ: CIN3	Follow-up	HSIL	HPV-16 positive	CIN1	N/A	177.06	0.0426	54408644	7.82964e-10	279748384	3472395	13.8452	0.0319	1.6202	4380000000
51	22-053	37	LLETZ	Follow-up	ASC-US	Hr-HPV positive	N/A	N/A	97.3	0.0901	167000000	5.39521e-10	37759088	38040112	4.6834	0.0037	1.1169	338000000
52	22-055	29		Follow-up	ASC-US	Negative	N/A	N/A	117.1	0.0419	13484502	3.10727e-09	87367624	10508443	8.603	0.0642	0.2739	2990000000
53	22-055-2 (22-055)	41	Adenocarcinoma in situ	Follow-up	NILM	Negative	N/A	N/A	100.36	0.0247	28049770	8.80578e-10	68437488	12037178	8.713	0.0195	0.7888	685000000
54	22-056	43		Follow-up	NILM	Negative	N/A	N/A	75.72	0.0833	58101316	1.4337e-09	73491264	21132384	7.8681	0.0052	0.0577	815000000
55	22-057	25		Follow-up	HSIL	Hr-HPV positive	CIN2	N/A	196.16	0.1174	12008453	9.77645e-09	35947264	5852387	24.8105	0.1665	1.3885	122000000
56	22-058	32		Follow-up	NILM	Negative	N/A	N/A	45.85	0.0064	5523464	1.15869e-09	12044965	3215387	5.0272	0.0241	0.134	1150000000
57	22-059	35	LLETZ	Follow-up	ASC-US	Hr-HPV positive	N/A	N/A	88.15	0.0039	16472935	2.36752e-10	29796556	19293730	22.5531	0.0062	1.6151	553000000
58	22-060 (60)	78		Follow-up	NILM	HPV-16 positive	N/A	N/A	62.15	0.0113	8253230	1.36916e-09	23719052	1532187	16.534	0.0404	0.7818	34638264
59	22-061	33	LLETZ: CIN3	Follow-up	NILM	Negative	N/A	N/A	134.14	0.0037	33890072	1.09177e-10	96404576	13714417	16.6106	0.0178	0.3796	107000000000
60	22-061-2 (61)	59		Other medical reason	NILM	Negative	N/A	N/A	118.88	0.0222	14483394	1.53279e-09	71883584	4540896	11.2931	0.0611	0.6027	15100000000
61	22-062 (22-0062)	52		Follow-up	NILM	HPV-18 positive	N/A	N/A	102.86	0.0135	32553744	4.14699e-10	107621200	11530028	13.3461	0.0956	0.6433	1140000000
62	22-063 (22-0063)	64	LLETZ: CIN1	Follow-up	NILM	Negative	N/A	N/A	61.01	0.026	3619619	7.18308e-09	343997	1120169	1.0011	0.0345	0.1374	1120000000
63	22-064	34	LLETZ: CIN3	Follow-up	NILM	Negative	N/A	N/A	78.04	0.035	14397876	2.43091e-09	64137956	5385390	15.7518	0.0788	1.0584	653000000
64	22-066	56		Follow-up	LSIL	Hr-HPV positive	CIN1	N/A	80.16	0.0477	34478380	1.38348e-09	42707248	20530040	34.2004	0.084	4.5865	4190000000
65	22-106	33		Follow-up	ASC-US	Hr-HPV positive	N/A	N/A	35.8	0.0032	11703438	2.73424e-10	33702132	10191650	4.1213	0.0105	0.092	367000000
66	22-107	44		Follow-up	LSIL	Negative	N/A	N/A	48.14	0.013	30755418	4.2269e-10	71940472	12699024	7.2901	0.0145	0.2189	20800000000
67	22-111	46		Follow-up	HSIL	Hr-HPV positive	N/A	N/A	83.39	0.0053	31151688	1.70135e-10	86969976	14799497	49.1229	0.0588	3.3472	4290000000
68	22-112	31	LLETZ: CIN3	Follow-up	ASC-US	Negative	N/A	N/A	95.58	0.0127	4847423	2.61995e-09	9454324	3602731	7.9406	0.0196	0.6773	553000000
69	22-116	73	LLETZ: CIN2	Follow-up	NILM	Hr-HPV positive	N/A	N/A	99.1	0.0167	6823277	2.4475e-09	18289014	842141	4.7816	0.0327	0.1141	824000000
70	22-121	69	LLETZ: CIN3	Follow-up	NILM	Hr-HPV positive	N/A	N/A	30.34	0.0258	2559378	1.00806e-08	8964472	179892	7.7392	0.0395	0.3043	3060000000
71	22-066-2	55		Routine control	LSIL	Hr-HPV positive	CIN1	N/A	40.73	0.045	41651952	1.08038e-09	129502112	10585765	2.0325	0.0089	0.0784	1950000000
72	22-067	52	LLETZ: CIN2	Follow-up	NILM	Negative	N/A	N/A	66.19	0.011	109000000	1.00917e-10	547198144	19330112	13.2002	0.0254	0.2757	34600000000
73	22-068	52		Postmenopausal control	NILM	Negative	N/A	N/A	155.14	0.0079	55123176	1.43315e-10	394504928	6396963	7.1909	0.054	0.0514	837000000
74	22-069	46		Routine control	LSIL	Hr-HPV positive	N/A	N/A	46.71	0.0723	164000000	4.40854e-10	264948208	65334336	8.8266	0.0132	0.0599	3090000000
75	22-072	58		Follow-up	LSIL	Negative	N/A	N/A	44.34	0.0153	27647326	5.53399e-10	122875312	3366870	4.501	0.0239	0.0543	4800000000
76	22-073	28		Follow-up	NILM	Hr-HPV positive	N/A	N/A	52.3	0.0023	38156200	6.02785e-11	81178064	14013656	1.4637	0.018	0.0147	248000000
77	22-074	56		Other medical reason	NILM	Negative	N/A	N/A	85.53	0.0679	196000000	3.46429e-10	148491200	50231784	16.9097	0.1416	4.4413	6250000000
78	22-075	43		Follow-up	NILM	Negative	N/A	N/A	131.77	0.012	167000000	7.18563e-11	463724576	31063382	10.2157	0.0109	0.5674	2680000000
79	22-076	61	LLETZ: CIN2	Follow-up	NILM	Hr-HPV positive	N/A	N/A	62.15	0.0079	107000000	7.38318e-11	399421440	13230608	6.2567	0.0205	0.0793	213000000
80	22-077	38		Other medical reason	ASC-US	Negative	N/A	N/A	134.14	0.0262	119000000	2.20168e-10	201730384	43559032	1.517	0.0212	2.5657	27100000000
81	22-078	29		Follow-up	NILM	Negative	N/A	N/A	118.88	0.0024	328000000	7.31707e-12	454291296	63433268	5.5398	0.0101	0.1663	1050000000
82	22-079	57		Follow-up	NILM	Hr-HPV positive	N/A	N/A	102.86	0.0264	86872616	3.03893e-10	319031616	10963559	14.0175	0.0049	0.2709	7950000000
83	22-080	46		Follow-up	NILM	Negative	N/A	N/A	55.51	0.0028	72732104	3.84974e-11	104670408	17926096	1.1551	0.0091	0.0009	7190000000
84	22-081	28		Routine control	NILM	Negative	N/A	N/A	61.01	0	184000000	0	950749184	17543648	5.3539	0.0074	0.0323	2240000000
85	22-082	43	LLETZ: CIN3	Follow-up	NILM	Negative	N/A	N/A	33.58	0.0018	5583267	3.22392e-10	28455188	804378	0.3877	0.0011	0.0108	201000000
86	22-083	41	LLETZ: CIN3	Follow-up	HSIL	Hr-HPV positive	N/A	CIN3	78.04	0.0107	61270988	1.74634e-10	150551168	19269624	15.1232	0.0093	0.0968	3140000000
87	22-084	36	LLETZ: CIN3	Follow-up	NILM	HPV-18 positive	N/A	N/A	80.16	0.0015	98293672	1.52604e-11	244218816	28561876	9.8234	0.0098	0.1689	75600000000
88	22-085	47		Follow-up	ASC-US	Hr-HPV positive	N/A	N/A	85.76	0.0051	203000000	2.51232e-11	647912000	18004430	5.5586	0.0092	0.1591	47500000000
89	22-108	36	LLETZ: CIN3	Follow-up	NILM	Hr-HPV positive	N/A	N/A	472.43	0.0033	235000000	1.40426e-11	375720608	55515792	3.3238	0.0153	0.1583	53700000000
90	22-109	37		Follow-up	HSIL	Hr-HPV positive	CIN1	N/A	123.28	1.5049	269000000	5.59442e-09	231025952	61262608	18.8777	0.007	1.3041	60700000000
91	22-110	42		Other medical reason	ASC-US	Hr-HPV positive	N/A	N/A	73.03	0.0664	130000000	5.10769e-10	186195424	33365268	2.2258	0.0097	0.0826	27200000000
92	22-113	32		Follow-up	NILM	Negative	N/A	N/A	46.33	0.0083	222000000	3.73874e-11	734843584	36127032	9.9659	0.0144	0.8512	19200000000
93	22-114	25		Follow-up	NILM	HPV-18 positive	N/A	N/A	149.98	0	282000000	0	743562944	56779000	3.3081	0.0056	0.046	979000000
94	22-115	67		Other medical reason	LSIL	Hr-HPV positive	CIN1	N/A	104.88	0.0113	223000000	5.06726e-11	441246464	19449020	4.8494	0.002	0.3405	1840000000
95	22-117	34	LLETZ: CIN3	Follow-up	NILM	Negative	N/A	N/A	61.31	0.001	36544356	2.7364e-11	110916224	9854609	0.7441	0.003	0.0138	522945
96	22-118	43		Follow-up	NILM	Negative	N/A	N/A	52.68	0.006	58773036	1.02088e-10	155431344	7122912	1.4159	0.0135	0.0308	2790000000
97	22-119	53		Follow-up	NILM	Negative	N/A	N/A	60.47	0.0012	217000000	5.52995e-12	574781376	21314118	2.4387	0.0093	0.0308	525000000
98	22-120	62		Other medical reason	NILM	Hr-HPV positive	N/A	N/A	62.08	0.015	36023756	4.16392e-10	104893288	2953545	6.1226	0.0377	0.0893	1910000000
99	22-122	31		Follow-up	LSIL	Hr-HPV positive	N/A	N/A	80.01	0.001	89958792	1.11162e-11	169552928	22753734	4.261	0.0106	0.0727	33647412
100	22-123	56		Follow-up	HSIL	Hr-HPV positive	N/A	No dysplasia, but inflammation	91.49	0.0059	195000000	3.02564e-11	464070720	18571434	3.6608	0.0031	0.1003	414000000
101	22-124	47		Follow-up	NILM	Negative	N/A	N/A	124.48	0.0034	36755676	9.25027e-11	53439940	8153964	5.3784	0.0257	0.1714	6660000000
102	22-125	40	LLETZ: CIN3	Follow-up	NILM	Negative	N/A	N/A	211.81	0.0045	57139452	7.87547e-11	93503008	9833834	3.2034	0.002	0.0286	2236836
103	22-126	55		Routine control	NILM	Negative	N/A	N/A	61.54	0.0134	17136696	7.81948e-10	37497184	909064	7.5402	0.0314	0.166	23100000000
104	22-131	30		Follow-up	NILM	Hr-HPV positive	N/A	N/A	410.27	0.0261	14612268	1.78617e-09	112378424	6740212	0	0.023	0.4736	93633432
105	22-133	36		Follow-up	LSIL	Hr-HPV positive	N/A	N/A	106.38	0.0049	19396502	2.52623e-10	34259728	8291126	1.2749	0.0158	0.0137	1380000000
106	22-136	36		Follow-up	LSIL	Negative	N/A	N/A	24.4	0.1165	57264172	2.03443e-09	61605060	22805638	4.2956	0.0132	0.05	5630000000
107	22-137	23		Follow-up	ASC-US	Hr-HPV positive	N/A	N/A	47.56	0.021	21354702	9.8339e-10	39692904	4141801	20.3059	0.0187	0.1793	102000000
108	22-141	44	LLETZ	Follow-up	ASC-US	Hr-HPV positive	N/A	N/A	60.25	0.2263	239000000	9.46862e-10	58979672	60043776	84.6427	0.1562	16.2085	57382748
109	22-149	53		Routine control	NILM	Negative	N/A	N/A	64.67	0.0037	127000000	2.91339e-11	425744992	12603941	5.0444	0.0248	0.3064	1900000000
110	22-150	42		Other medical reason	NILM	Negative	N/A	N/A	42.03	0.0144	104000000	1.38462e-10	291714944	14901166	6.7334	0.0656	0.7824	5680000000
111	22-151	30		Follow-up	HSIL	Hr-HPV positive	No dysplasia	N/A	9.53	0.1559	24789692	6.2889e-09	58181536	3798477	7.1457	0.0984	0.6692	11300000000
112	22-156	37		Follow-up	Carcinoma	Hr-HPV positive	Squamous cell carcinoma	N/A	97.52	0.2407	24538344	9.80914e-09	88995680	4057282	3.2732	0.0722	0.2469	53332672
113	22-151 (22-306)	25		Other medical reason	NILM	Negative	N/A	N/A	103.16	0.1083	40801136	2.65434e-09	26235494	17699770	0	0.2806	4.6647	314000000
114	22-127	62	LLETZ	Postmenopausal control	NILM	Hr-HPV positive	N/A	N/A	32.2729	0.0048	48009452	9.99803e-11	89077704	3681535	4.9613	0.0128	0.1393	102000000
115	22-128	32		Follow-up	ASC-US	Hr-HPV positive	N/A	N/A	100.809	0.0104	52036732	1.99859e-10	89746752	10104936	23.4228	0.0677	2.9193	87754344
116	22-129	44	LLETZ: CIN2	Follow-up	ASC-US	Hr-HPV positive	N/A	N/A	51.38	0	32452716	0	141409824	6827404	1.2911	0.0065	0.0645	314000000
117	22-130	44		Other medical reason	NILM	Negative	N/A	N/A	69.6358	0	102000000	0	292959040	16623550	5.8397	0.0305	0.5582	21000000000
118	22-132	47	LLETZ: CIN3 in 2010	Follow-up	NILM	Negative	N/A	N/A	135.347	0.0006	36246172	1.65535e-11	102868488	4166497	4.8348	0.0269	0.4801	4630000000
119	22-134	41		Other medical reason	NILM	Negative	N/A	N/A	100.125	0.0035	26693046	1.3112e-10	241216992	2023279	28.8449	0.0496	1.5198	13000000000
120	22-135	34		Follow-up	ASC-US	Negative	N/A	N/A	38.8164	0.043	195000000	2.20513e-10	316607712	39694280	13.4161	0	0.3007	188000000
121	22-138	60		Follow-up	LSIL	Negative	N/A	N/A	80.4481	2.1507	219000000	9.82055e-09	324603392	30011704	15.7382	0.0189	0.8885	404000000
122	22-139	35		Other medical reason	NILM	Negative	N/A	N/A	77.1378	0.0047	26653992	1.76334e-10	55472988	7311109	4.9885	0.0277	0.4055	2490000000
123	22-140	23		Other medical reason	ASC-US	Hr-HPV positive	N/A	N/A	61.7903	0.0131	48486812	2.70177e-10	81569224	7558673	4.5021	0.012	0.2073	256000000
124	22-142	54		Other medical reason	NILM	Negative	N/A	N/A	70.0102	0	78182944	0	295957056	6804298	10.8043	0.0946	0.5802	1630000000
125	22-143	31	LLETZ: CIN3	Follow-up	ASC-US	HPV-18 positive	N/A	N/A	69.5609	0	43060712	0	42881040	12713137	0.999	0.0443	0.335	84783840
126	22-145	24		Follow-up	NILM	Hr-HPV positive	N/A	N/A	66.8675	0	38807808	0	136371936	6045472	2.5529	0.0026	0.04	74725232
127	22-152	35		Follow-up	NILM	HPV-18 positive	N/A	N/A	85.8771	0	15642663	0	56488492	6502885	14.7882	0.1143	10.6435	92900000000
128	22-153	41		Other medical reason	ASC-US	Negative	N/A	N/A	191.05	0	31811856	0	175293408	15185746	67.8853	0.3217	20.3193	79200000000
129	22-154	31		Other medical reason	ASC-US	Hr-HPV positive	N/A	N/A	73.1581	0	145000000	0	398382144	22552868	3.3419	0.0048	0.3299	2210000000
130	22-155	25		Other medical reason	NILM	Negative	N/A	N/A	20.422	0.0026	76001136	3.421e-11	211475984	16329273	11.4409	0.03	1.4306	17700000000
131	22-187	41		Follow-up	NILM	Hr-HPV positive	N/A	N/A	326.056	0	72378400	0	264914000	17272856	24.6443	0.1181	2.6578	65300000000
132	22-188	63		Follow-up	NILM	Negative	N/A	N/A	163.248	0.0187	77377264	2.41673e-10	246658784	4363040	3.2837	0.0135	0.2654	2400000000
133	22-189	28		Follow-up	LSIL	HPV-16 positive	N/A	N/A	90.0345	0.0023	11569867	1.98792e-10	53197480	1896230	0.2852	0	0.0086	340000000
134	22-190	38		Follow-up	NILM	HPV-16 positive	N/A	N/A	8.50338	0	185000000	0	242463488	40222204	2.6087	0.0068	0.2516	145000000
135	22-191	42		Follow-up	NILM	Negative	N/A	N/A	51.0834	0.019	23079464	8.23243e-10	43737000	7936314	17.4485	0.054	8.2783	104000000000
136	22-192	36		Routine control	NILM	Hr-HPV positive	N/A	N/A	70.4596	0.0034	101000000	3.36634e-11	391960576	26220486	5.7235	0.0201	0.3368	2810000000
137	22-193	32		Follow-up	HSIL	Hr-HPV positive	CIN2	N/A	148.393	0.0554	34181552	1.62076e-09	140321552	2960644	16.9661	0.2415	1.1682	5810000000
138	22-195	31		Follow-up	ASC-US	Hr-HPV positive	N/A	N/A	21.662	0.0077	46474272	1.65683e-10	107673896	9150078	3.2081	0.0393	0.0835	8770000000
139	22-196	61		Follow-up	NILM	Hr-HPV positive	N/A	N/A	35.5785	0.0095	34023944	2.79215e-10	74642744	2270777	5.291	0.0565	0.3082	41200000000
140	22-197	35	LLETZ: CIN3 in 2018	Follow-up	NILM	Negative	N/A	N/A	43.9055	0.0031	31672698	9.78761e-11	51487036	6384829	1.3717	0.0072	0.6736	1130000000
141	22-198	43		Routine control	NILM	Negative	N/A	N/A	58.3634	0.0056	21687716	2.58211e-10	58429292	4073477	4.6733	0.0609	0.2498	7400000000
142	22-199	53		Postmenopausal control	ASC-US	Negative	N/A	N/A	54.7941	0.0043	52502864	8.19003e-11	236816784	7858694	8.6493	0.0344	0.3897	1360000000
143	22-200	49		Follow-up	ASC-US	Hr-HPV positive	N/A	N/A	8.14125	0.0152	26738752	5.68463e-10	86380944	2540868	4.2382	0.1032	0.4348	27400000000
144	22-201	53	LLETZ: No dysplasia	Follow-up	NILM	Hr-HPV positive	N/A	N/A	31.8326	0.0151	15319047	9.85701e-10	25010230	1337330	5.0097	0.1583	0.3244	6160000000
145	22-202	47		Follow-up	NILM	Negative	N/A	N/A	116.239	0	189000000	0	603649792	27590760	11.4041	0.011	0.4629	554000000
146	22-203	38	LLETZ: CIN2	Follow-up	ASC-US	Hr-HPV positive	N/A	N/A	58.3634	0.0341	19381622	1.7594e-09	40879920	7776381	11.1503	0.0444	1.1876	18200000000
147	22-206	32		Follow-up	NILM	Negative	N/A	N/A	72.2582	0.0103	56331404	1.82846e-10	108941248	15696148	7.05	0.0513	0.4083	1180000000
148	22-207	26		Follow-up	HSIL	HPV-18 positive	CIN2	N/A	56.9497	0.0797	47146636	1.69047e-09	85513168	15084677	5.3664	0.0503	0.1807	794000000
149	22-208	65		Follow-up	NILM	Negative	N/A	N/A	93.7459	0	130000000	0	656622848	16612174	9.0455	0.0069	0.9083	455000000
150	22-209	32	LLETZ: No dysplasia	Follow-up	ASC-US	Hr-HPV positive	N/A	N/A	70.0102	0.0096	76244344	1.25911e-10	338051968	5556582	7.3623	0.0556	0.227	534000000
151	22-210	36	LLETZ: No dysplasia	Follow-up	NILM	Negative	N/A	N/A	64.1032	0.0004	64966336	6.15703e-12	101518248	6691059	6.514	0.074	0.2	10800000000
152	22-211	52		Follow-up	NILM	Negative	N/A	N/A	23.9984	0.0108	7867493	1.37274e-09	44645520	1259646	12.4065	0.038	0.6288	8020000000
153	22-212	52		Other medical reason	NILM	Negative	N/A	N/A	82.7083	0.0048	29429244	1.63103e-10	149796768	7723421	11.9878	0.0696	0.7359	36700000000
154	22-213	36		Follow-up	LSIL	Negative	N/A	N/A	57.8871	0.1927	101000000	1.90792e-09	254417696	26981128	2.6119	0.0195	0.0822	4570000000
155	22-214	45		Follow-up	NILM	Hr-HPV positive	N/A	N/A	29.706	0.006	70367400	8.52668e-11	195553664	10269640	6.3607	0.0062	0.1352	239000000
156	22-216	30		Follow-up	ASC-US	Negative	N/A	N/A	44.4964	0.009	12347928	7.28867e-10	54441108	2650353	7.4009	0.0302	0.7304	23000000000
157	22-217	45		Other medical reason	NILM	Negative	N/A	N/A	90.7157	0.0045	78907328	5.70289e-11	305429440	17155548	8.3252	0.0481	0.502	921000000
158	22-218	47		Follow-up	NILM	Negative	N/A	N/A	35.1374	0	69851304	0	180501632	6381532	3.1419	0.0212	0.0441	259000000
159	22-221	32	LLETZ: CIN3	Follow-up	NILM	Negative	N/A	N/A	7.63439	0.0075	5322188	1.40919e-09	23268922	1051780	0.9287	0.0232	0.0948	2130000000
160	22-226	22		Follow-up	LSIL	Hr-HPV positive	N/A	N/A	14.7435	0.0018	13916631	1.29342e-10	55738400	4057562	0.5931	0.0014	0.0161	390000000
161	22-227	42		Follow-up	NILM	Hr-HPV positive	N/A	N/A	20.9325	0.0026	55195680	4.71051e-11	250649840	12305692	2.5892	0.0394	0.0578	220000000
162	22-219	29		Follow-up	ASC-US	Hr-HPV positive	N/A	N/A	151.92	0.0182	131597312	1.38301e-10	487454400	35735668	9.3221	0.1323	0.8125	3403917568
163	22-223	24		Follow-up	LSIL	Hr-HPV positive	N/A	N/A	55.72	0.0266	20731798	1.28305e-09	67077776	4008093	10.4676	0.1333	8.5456	104589688832
164	22-224	38		Follow-up	NILM	Negative	N/A	N/A	30.04	0.0107	112403040	9.51932e-11	204647872	11685502	3.6057	0.0288	0.4091	3888978176
165	22-231	53		Follow-up	NILM	Negative	N/A	N/A	58.17	0.0049	80396888	6.09476e-11	288764928	25828554	13.3128	0.148	2.2607	63856259072
166	22-236	28		Routine control	NILM	Negative	N/A	N/A	44.25	0.0002	302185152	6.61846e-13	866770560	21510650	4.5119	0.0017	0.1261	3598917888
167	23-001	34		Follow-up	NILM	Negative	N/A	N/A	94.04	0.0126	34852120	3.61528e-10	118964344	3755114	3.9994	0.0094	0.9428	10663904256
168	23-002	39		Follow-up	NILM	Negative	N/A	N/A	92.94	0.0167	40412028	4.13243e-10	73613928	4761817	2.6104	0.0458	0.1901	7097361408
169	23-004	32		Follow-up	NILM	Negative	N/A	N/A	57.60	0.0145	113657168	1.27577e-10	326061920	21062916	6.3274	0.0332	0.5208	31579402240
170	23-005	55		Other medical reason	NILM	Negative	N/A	N/A	42.76	0.0229	20053344	1.14195e-09	28633120	841650	4.6538	0.086	0.2309	1766761088
171	23-006	71		Follow-up	NILM	HPV-18 positive	N/A	N/A	39.76	0.0532	22521972	2.36214e-09	24594172	1173604	6.7491	0.1064	0.6087	2875613952
172	23-007	76		Follow-up	ASC-US	Hr-HPV positive	N/A	N/A	106.19	0.0297	22185734	1.3387e-09	27426360	575239	6.5076	0.0782	0.4153	6485935104
173	23-011	61		Follow-up	NILM	Negative	N/A	N/A	59.25	0.0024	67523960	3.55429e-11	163135104	4213595	3.3897	0.0089	0.2376	4996119040
174	23-016	45		Follow-up	LSIL	Negative	N/A	N/A	255.98	0.0042	146886288	2.85935e-11	318262560	15888498	2.7488	0.0024	0.117	157588192
175	23-021	55		Follow-up	LSIL	Hr-HPV positive	No dysplasia	N/A	46.26	0.0096	131149240	7.31991e-11	411607040	8599485	8.9434	0.0139	0.2061	8108469760
176	23-026	46		Follow-up	NILM	Hr-HPV positive	N/A	N/A	130.44	0.019	18760122	1.01279e-09	67747688	3432955	2.9126	0.0324	0.1529	2362534912
177	23-196	55		Routine control	Carcinoma	Hr-HPV positive	CIN3	CIN3	26.65	0.5023	42335056	1.18649e-08	87070848	12449339	8.2849	0.1214	1.4678	32931008512
178	23-201	63	LLETZ: CIN2	Follow-up	LSIL	Hr-HPV positive	N/A	N/A	69.02	0.0201	25887940	7.76423e-10	66723456	2635615	10.8514	0.0799	2.9111	5003421184
179	23-211	52		Follow-up	NILM	Negative	N/A	N/A	27.00	0.0046	64825456	7.09598e-11	169643648	5952398	7.1023	0.024	0.7425	4029941248
180	23-216	45		Follow-up	LSIL	Negative	N/A	N/A	77.68	0.0128	69204432	1.84959e-10	179038272	16921988	25.1134	0.0696	2.4286	25010595840
181	23-221	68		Routine control	HSIL	Hr-HPV positive	CIN3	N/A	53.93	0.0032	8991376	3.55897e-10	28710610	1555265	0.3522	0.0011	0.003	711466496
182	23-226	73		Other medical reason	NILM	Negative	N/A	N/A	63.73	0.0119	86068208	1.38262e-10	248501744	3018961	10.271	0.1652	0.4709	13836802048
183	23-231	53		Other medical reason	NILM	Negative	N/A	N/A	56.01	0.0395	92667648	4.26254e-10	261603488	22962752	20.9594	0.039	1.5194	42069164032
184	23-236	28		Routine control	NILM	Negative	N/A	N/A	88.74	0.0081	193968720	4.17593e-11	581849024	31041516	10.3811	0.0125	0.6678	1100320128
185	23-261	45		Routine control	NILM	Negative	N/A	N/A	110.13	0.0009	42471052	2.11909e-11	156559136	7151647	2.8934	0.0018	0.1319	3410158592
186	23-391	30	LLETZ: CIN1	Follow-up	NILM	Negative	N/A	N/A	102.55	0.1053	114064232	9.23164e-10	366892256	6041198	7.6246	0.0411	0.6287	7803312128
187	23-392	58		Other medical reason	NILM	Negative	N/A	N/A	70.62	0.0243	68227744	3.5616e-10	126704304	2260902	3.19	0.052	0.2704	4353459712
188	23-393	42		Other medical reason	NILM	Hr-HPV positive	N/A	N/A	160.73	0.003	33009530	9.08828e-11	62760616	2360181	1.76	0.0241	0.0656	2333662208
189	23-394	73		Other medical reason	ASC-US	Negative	CIN3 (SCC possibility)	N/A	207.57	0.003	25252040	1.18802e-10	55958720	1109352	19.0503	0.363	4.0102	87887642624
